# Supplementary material for: Combining ability of banana triploid hybrid progenitors and genomic prediction of cross performance for agro-morphological traits
Source: Genetics. 2025 Jun 20;230(4):iyaf119. doi: 10.1093/genetics/iyaf119 (PMC12341918; doi:10.1093/genetics/iyaf119)
Supplement: iyaf119_Supplementary_Data [file iyaf119_supplementary_data.zip]

Archive with 2 entries (2 files):
- Supplementary_Figures_and_Legends_GENETICS-2025-308015.docx
- Supplementary_Tables_GENETICS-2025-308015.xlsx
