# Supplementary material for: Combining ability of banana triploid hybrid progenitors and genomic prediction of cross performance for agro-morphological traits
Source: Genetics. 2025 Jun 20;230(4):iyaf119. doi: 10.1093/genetics/iyaf119 (PMC12341918; doi:10.1093/genetics/iyaf119)
Supplement: iyaf119_Supplementary_Data [file iyaf119_supplementary_data.zip › Supplementary_Tables_GENETICS-2025-308015.xlsx]

## Sheet: Introduction
	Combining ability of banana triploid hybrid progenitors and genomic prediction of cross performance for agro-morphological traits
	L. Toniutti2,3,α, S. Rio1,2,α, C. Madec2,3, S. Ricci1,2, C. Guiougou2,3, F. Marius2,3, C. Mina2,3, J.M. Delos2,3 , F. Lambert2,3, J.C. Efile2,3, A D’Hont1,2, G. Martin2,3β, J.Y. Hoarau2,4,β,F. Salmon2,3β
	SUPPLEMENTARY TABLES S1 to S9

## Sheet: Table S1
Table S1. Number of offsprings for all crosses present in the experiment.
Diploid parent	Tetraploid parent		Number of offspring
Calcutta 4	Chicame		29
Calcutta 4	Nzumoheli II		4
Chicame	IDN 110		2
Chicame	Pisang Lilin		1
Chicame	Pisang Madu		4
Cici (Brésil)	Mlali Mshia Wa Komba MAYO 18		48
Gu Nin Chiao	Paka		22
Hom	Paka		1
IDN 077	IDN 110		15
IDN 110	Chicame		44
IDN 110	Manang		6
IDN 110	Nzumoheli II		1
IDN 110	Paka		92
IDN 110	Pisang Madu		45
IRFA 903	Chicame		2
IRFA 903	Manang		1
IRFA 903	Paka		11
IRFA 903	Pisang Lilin		1
Khai Nai On	IDN 110		14
Khai Nai On	IRFA 903		6
Khi Maeo	Chicame		30
Khi Maeo	IDN 110		3
Khi Maeo	IRFA 903		73
Khi Maeo	Khai Nai On		1
Khi Maeo	Manang		13
Khi Maeo	Paka		4
Khi Maeo	Pisang Madu		10
Khi Maeo	Pisang Pipit		28
Malaccensis ITC0250	Mlali Mshia Wa Komba MAYO 18		27
Malaccensis ITC0399	Manang		3
Malaccensis nain	Akondro mainty		79
Malaccensis nain	Chicame		91
Malaccensis nain	IDN 110		4
Malaccensis nain	IRFA 903		1
Malaccensis nain	Mlali Mshia Wa Komba MAYO 18		37
Malaccensis nain	Ney Poovan		5
Malaccensis nain	Nzumoheli II		10
Malaccensis nain	Paka		49
Malaccensis nain	Pisang Lilin		1
Manang	Akondro mainty		9
Manang	Chicame		21
Manang	IDN 110		60
Manang	IRFA 903		38
Manang	Paka		12
Manang	Pisang Lilin		46
Manang	Pisang Madu		16
Manang	Pisang Pipit		5
Microcarpa	Akondro mainty		25
Monyet	Mlali Mshia Wa Komba MAYO 18		41
N° 110 / THA 052	Chicame		23
N° 110 / THA 052	Manang		22
N° 110 / THA 052	Pisang Lilin		20
Nzumoheli II	Pisang Madu		1
Pa (Musore) N°2	Mlali Mshia Wa Komba MAYO 11		75
Pa (Patthalong)	Akondro mainty		12
Pa (Patthalong)	Chicame		4
Pa (Patthalong)	IDN 110		9
Pa (Patthalong)	IRFA 903		21
Pa (Patthalong)	Manang		9
Pa (Patthalong)	Paka		47
Pa (Patthalong)	Pisang Lilin		10
Pa (Patthalong)	Pisang Madu		12
Pa (Patthalong)	Pisang Pipit		1
Pahang	Chicame		56
Pahang	Pisang Pipit		30
Paka	Chicame		1
Paka	IDN 110		2
Paka	IRFA 903		8
Paka	Pisang Lilin		19
Paka	Pisang Madu		44
Paka	Pisang Pipit		41
Paka	Tjau Lagada		3
Pisang Bangkahulu	Pisang Lilin		1
Pisang Bangkahulu	Pisang Pipit		1
Pisang Jaran	Akondro mainty		21
Pisang Jaran	IDN 077		2
Pisang Jaran	IDN 110		30
Pisang Jaran	IRFA 903		26
Pisang Jaran	Manang		19
Pisang Jaran	Paka		19
Pisang Jaran	Pisang Pipit		4
Pisang Lilin	Akondro mainty		6
Pisang Lilin	Chicame		15
Pisang Lilin	IDN 110		1
Pisang Lilin	Paka		3
Pisang Lilin	Pisang Pipit		2
Pisang Madu	Akondro mainty		42
Pisang Madu	Chicame		92
Pisang Madu	IDN 077		2
Pisang Madu	IDN 110		181
Pisang Madu	IRFA 903		12
Pisang Madu	Manang		20
Pisang Madu	Nzumoheli II		42
Pisang Madu	Paka		188
Pisang Madu	Pisang Lilin		35
Pisang Madu	Pisang Madu		30
Pisang Madu	Pisang Pipit		9
Pisang Pipit	Akondro mainty		1
Pisang Pipit	Chicame		7
Pisang Pipit	Nzumoheli II		2
Pisang Pipit	Paka		25
Pisang Segun	Akondro mainty		56
Pisang Segun	Mlali Mshia Wa Komba MAYO 18		41
Pisang Segun	Nzumoheli II		1
Sinwobogi	IDN 110		15
Sinwobogi	IRFA 903		4
Sinwobogi	Pisang Lilin		38
Thong Det	Chicame		21
Thong Det	Gwanhour		1
Thong Det	Paka		73
Thong Det	Pisang Lilin		6
Thong Det	Pisang Pipit		5
Tjau Lagada	Paka		5
Tuu Gia	Chicame		5
Zebrina	Chicame		2
Zebrina	Mlali Mshia Wa Komba MAYO 18		51
Total			2723

## Sheet: Table S2
Table S2. Data used for genotyping of parents
Accession name	Name in the vcf	Ref	SRA	Data type
Akondro mainty	DYN010_Akondro_mainty	Martin et al., 2023	ERS14379607	WGS
Calcutta 4	DYN_Calcutta_4_F08	Martin et al., 2023	ERS14379599	WGS
Chicame	GBS22-Chicame_T	This work	PRJNA1252056	GBS
Cici (Brésil)	DYN059_Cici_Bresil	Martin et al., 2023	ERS14379612	WGS
Gu Nin Chiao	GBS23-Gu_Nin_Chiao	This work	PRJNA1252056	GBS
Gwanhour	DYN443_Gwanhour	Martin et al., 2023	ERS14379657	WGS
Hom	DYN120_Hom	Martin et al., 2023	ERS14379618	WGS
IDN 077	DYN127_IDN_077	Martin et al., 2023	ERS14379620	WGS
IDN 110	DYN131_IDN_110	Martin et al., 2023	ERS14379621	WGS
IRFA 903	ACC48-IRFA903_T	This work	PRJNA1252056	GBS
Khai Nai On	DYN148_Khai_Nai_on	Martin et al., 2023	ERS14379623	WGS
Khi Maeo	883-Khi_Maeo	Martin et al., 2023	PRJNA1252056	WGS (HiC)
Malaccensis ITC0250	BioNcbi-Malaccensis-ITC0250	Rouard et al., 2022	SRR7205591	RADseq
Malaccensis ITC0399	BioNcbi-Malaccensis-ITC0399	Rouard et al., 2022	SRR7205690	RADseq
Malaccensis nain	DYN454_Malaccensis_nain	Martin et al., 2023	ERS14379658	WGS
Manang	DYN190_Manang	Martin et al., 2023	ERS14379658	WGS
Microcarpa	DYN204_Microcarpa	Martin et al., 2023	ERS14379658	WGS
Mlali Mshia Wa Komba (MAYO 18)	MAYO18-2019-01	This work	PRJNA1252056	WGS
Monyet	DYN212_Monyet	Martin et al., 2023	ERS14379658	WGS
N°110/THA 052	DYN233_No_110_THA_052	Martin et al., 2023	ERS14379658	WGS
Nzumoheli II	ACC48-Nzumoheli_2_T	This work	PRJNA1252056	GBS
Pa (Patthalong)	DYN261_Pa_Patthalong	Martin et al., 2023	ERS14379658	WGS
Pa (Musore) N2	ITC0668	Rouard et al., 2022	SRR3167449	GBS
Pahang	DYN_Pahang_B07	Martin et al., 2023	ERS14379658	WGS
Paka	DYN270_Paka	Martin et al., 2023	ERS14379658	WGS
Pisang Bangkahulu	DYN281_Pisang_Bangkahulu	Martin et al., 2023	ERS14379658	WGS
Pisang Jaran	DYN292_Pisang_Jaran	Martin et al., 2023	ERS14379658	WGS
Pisang Lilin	DYN303_Pisang_Lilin	Martin et al., 2023	ERS14379658	WGS
Pisang Madu	DYN304_Pisang_Madu	Martin et al., 2023	ERS14379658	WGS
Pisang Pipit	DYN310_Pisang_Pipit	Martin et al., 2023	ERS14379658	WGS
Pisang Segun	DYN319_Pisang_Segun	Martin et al., 2023	ERS14379658	WGS
Sinwobogi	DYN371_Sinwobogi	Martin et al., 2023	ERS14379658	WGS
Thong Det	DYN391_Thong_Det	Martin et al., 2023	ERS14379658	WGS
Tjau Lagada	DYN393_Tjau_Lagada	Martin et al., 2023	ERS14379658	WGS
Tuu Gia	BioNcbi-Tuu_Gia-ITC0610	Rouard et al., 2022	SRR7205742	RADseq
Zebrina	ACC48-Zebrina	This work	PRJNA1252056	GBS

## Sheet: Table S3
Table S3. Model parameters and heritability of the phenotypic model. Columns include estimates of cycle means, Wald test statistics and p-value for cycle and block effects, genetic and error variance estimates, heritability estimates along with expected variances used to compute it.
		Model parameters estimates																						Heritability		Expected variance
		Cycle means				Cycle effect			Block effect			Genetic					Error (Cycle i-Cycle j)									Genetic				Error
Trait	Category	Cycle 1	Cycle 2	Cycle 3		Wald test	p-value		Wald test	p-value		GCA 2x	GCA 4x	SCA 2x-4x	Hybrid		1-1	1-2	2-2	1-3	2-3	3-3				GCA 2x	GCA 4x	SCA 2x-4x	Hybrid
Pseudostem Height	Bunch architecture	297.123	400.136	445.15		10332.7	< 2,2E-16		413.76	< 2,2E-16		639.044	1836.52	149.771	1033.22		638.441	-20.5933	3175.16	-152.913	2154.79	5550.16		0.695405		578.193	1623.23	146.272	1032.83	1480.7
Pseudostem Girth	Bunch architecture	52.1411	67.3902	74.1091		7584.84	< 2,2E-16		424.062	< 2,2E-16		16.8214	58.0608	9.91734	25.5295		19.2933	3.3806	93.7063	0.385385	83.0455	188.17		0.658541		15.2197	51.318	9.68562	25.5199	52.7547
Robustness Index	Bunch architecture	5.81694	6.0556	6.14321		5515.74	< 2,2E-16		182.363	1.11022e-16		0.0346947	0.0710619	0.0324457	0.118511		0.251393	-0.019252	0.505875	-0.0537652	0.0987513	0.540316		0.619796		0.031391	0.0628092	0.0316876	0.118466	0.149895
Leaf Length	Bunch architecture	228.543	283.016	297.137		6265.93	< 2,2E-16		334.059	< 2,2E-16		190.967	482.265	102.423	442.489		686.135	-39.2973	1459.5	-86.0396	722.532	2081.73		0.65454		172.783	426.258	100.03	442.322	602.416
Leaf Width	Bunch architecture	74.6304	78.9513	78.6855		2699.5	< 2,2E-16		270.718	< 2,2E-16		12.9724	30.7604	6.01662	24.2747		51.0232	8.30936	88.9041	3.8933	35.517	102.479		0.647877		11.7363	27.1901	5.87595	24.2655	37.5384
Leaf index	Fruit architecture	3.15092	3.66923	3.86919		7070.15	< 2,2E-16		124.716	4.10765e-08		0.0256192	0.0263485	0.00920912	0.0878261		0.112727	-0.0179029	0.196472	-0.0298791	0.0249909	0.251459		0.71454		0.023178	0.0232902	0.00899381	0.0877929	0.0572307
Number of Leaves at Flowering	Fruit architecture	11.8639	11.7501	11.3976		2856.59	< 2,2E-16		484.262	< 2,2E-16		0.158595	0.43903	0.31181	0.388857		3.16217	0.0960779	3.30445	0.17549	0.766683	4.35011		0.460997		0.143545	0.388423	0.304579	0.388709	1.43258
Number of Leaves at Harvesting	Fruit architecture	5.4919	5.87748	6.03193		787.71	< 2,2E-16		856.244	< 2,2E-16		0.1136	0.312527	0.230341	0.724833		2.03859	0.118281	2.70435	0.0319845	0.521651	2.91379		0.570647		0.102899	0.276727	0.224998	0.724547	1.00006
Peduncle Length	Fruit architecture	53.8279	59.4648	59.9601		1971.71	< 2,2E-16		146.78	3.29556e-11		6.24893	19.1201	9.52418	80.8534		90.6635	-7.21416	135.613	-21.024	4.48756	123.615		0.770363		5.66024	16.9293	9.30291	80.8215	33.5989
Peduncle Diameter	Yield components	6.02331	6.29747	6.37356		2759.94	< 2,2E-16		340.191	< 2,2E-16		0.0593769	0.175002	0.0490081	0.106035		0.418672	0.0607358	0.834184	0.0259803	0.357923	0.772973		0.528183		0.0537832	0.154949	0.0478695	0.105994	0.323901
Peduncle Index	Yield components	9.185	9.70032	9.61893		1449.98	< 2,2E-16		111.566	2.06519e-06		0.310957	0.589692	0.125541	2.3261		2.77431	-0.269463	3.9571	-0.715575	-0.134004	3.03189		0.795452		0.281662	0.522124	0.122624	2.32518	0.836135
Bunch Length	Yield components	58.4046	70.0236	74.1772		2230.06	< 2,2E-16		431.566	< 2,2E-16		37.1091	66.8345	20.7316	60.1187		102.477	7.63134	193.382	-6.64576	90.1665	265.323		0.676983		33.6131	59.1764	20.25	60.095	82.6096
Bunch Compactness Index	Yield components	7.83201	7.61403	7.39706		1667.89	< 2,2E-16		420.257	< 2,2E-16		0.157686	0.549398	0.109622	0.916051		1.7307	-0.344534	1.73433	-0.429923	0.125181	2.02151		0.780233		0.142844	0.486448	0.107076	0.915689	0.465333
Fruit Pedicel Length	Yield components	14.1131	15.0557	15.3474		347.203	< 2,2E-16		279.727	< 2,2E-16		5.18805	13.1697	1.35192	6.64064		16.4958	3.52055	20.9054	2.82099	5.36796	21.5598		0.726529		4.69909	11.66	1.3205	6.63802	9.15335
Fruit Pedicel Diameter	Yield components	11.147	10.6924	10.4676		3166.29	< 2,2E-16		331.783	< 2,2E-16		0.197957	0.410654	0.158948	0.526519		1.35646	0.00440751	2.32332	0.00077375	0.176003	2.01483		0.645314		0.179323	0.363561	0.155253	0.526312	0.672998
Fruit Length	Plant architecture	165.321	170.866	168.571		719.568	< 2,2E-16		150.917	8.12461e-12		251.03	544.916	98.9093	427.857		406.104	67.1012	486.601	97.0609	94.1615	519.284		0.85205		227.399	482.426	96.6097	427.688	214.293
Fruit Grade	Plant architecture	32.4274	32.3851	32.3005		1247.26	< 2,2E-16		333.055	< 2,2E-16		5.75578	8.19932	3.74285	11.425		9.15749	0.99465	13.5328	1.44533	1.67316	12.6955		0.850417		5.21334	7.25989	3.65586	11.4204	4.84579
Number of Hands	Plant architecture	8.21272	9.79358	10.4653		3108.9	< 2,2E-16		240.77	< 2,2E-16		0.335145	1.65438	0.20721	0.470341		1.13322	0.36915	2.8445	0.278747	1.93226	4.13677		0.623094		0.30314	1.46276	0.20234	0.47016	1.47498
Number of Fruits	Plant architecture	153.666	197.579	210.715		2620.43	< 2,2E-16		297.065	< 2,2E-16		179.789	1927.65	129.469	219.324		652.591	308.145	2316.88	272.903	1712.51	3375.79		0.645562		162.579	1704.19	126.422	219.239	1214.71
Number of fruits per Hand	Plant architecture	17.5211	19.4958	19.5663		2495.48	< 2,2E-16		196.811	< 2,2E-16		0.428966	2.70873	0.035489	0.790671		4.96581	0.526841	8.60053	0.45918	2.59752	9.43441		0.518368		0.387904	2.39473	0.0346537	0.790365	3.35198
Bunch Weight	Plant architecture	16.8956	23.3611	24.4688		1499.77	< 2,2E-16		412.378	< 2,2E-16		10.6682	12.017	8.04086	4.40078		35.5567	14.6832	86.8722	18.8002	54.4852	108.42		0.41869		9.66123	10.6404	7.85366	4.39904	45.1984
Fruit Weight	Plant architecture	121.03	126.723	124.592		204.474	< 2,2E-16		322.45	< 2,2E-16		597.909	999.489	286.089	770.958		1015.41	72.6595	1411.13	138.279	256.753	1272.76		0.82786		541.625	884.869	279.438	770.653	514.964
Days to Fruit Maturity	Plant architecture	110.313	107.291	104.888		2237.84	< 2,2E-16		220.912	< 2,2E-16		136.883	16.5706	15.5854	206.547		231.523	-33.285	391.708	-50.2754	-9.90842	569.906		0.763172		123.93	14.6514	15.2233	206.468	111.8

## Sheet: Table S4
Table S4: Likelihood ratio tests of nested phenotypic models including: a null model with no random genetic term (model 0), a model with the hybrid genetic component only (model 1), a model with 2x and 4x GCA components with equal variances (model 2), or specific variances (model 3), and the complete model with the SCA component (model 4). For each model, estimates of genetic variance components …
Trait			model 0	model 1	model 2	model 3	model 4
	Variance components	Hybrid	NA	1.02447	0.93259	0.934577	0.916051
		GCA(2x)	NA	NA	0.371477	0.228321	0.157686
		GCA(4x)	NA	NA		0.578417	0.549398
Bunch Compactness Index		SCA	NA	NA	NA	NA	0.109622
	LR-test	Loglik	-6750.48	-6383.12	-6082.93	-6081.38	-6071.36
		LR statistics	NA	734.734	600.373	3.09175	20.0454
		LR p-value	NA	< 2,2E-16	< 2,2E-16	0.0786901	7.56234e-06
	Variance components	Hybrid	NA	76.3305	62.4826	62.528	60.1187
		GCA(2x)	NA	NA	47.0375	37.1758	37.1091
		GCA(4x)	NA	NA		82.9747	66.8345
Bunch Length		SCA	NA	NA	NA	NA	20.7316
	LR-test	Loglik	-20361.9	-20034.9	-19686.1	-19685.3	-19655.4
		LR statistics	NA	654.039	697.517	1.61783	59.839
		LR p-value	NA	< 2,2E-16	< 2,2E-16	0.203395	1.02941e-14
	Variance components	Hybrid	NA	7.22657	4.9117	4.90341	4.40078
		GCA(2x)	NA	NA	17.9777	17.3547	10.6682
		GCA(4x)	NA	NA		20.7632	12.017
Bunch Weight		SCA	NA	NA	NA	NA	8.04086
	LR-test	Loglik	-16445.5	-16048.3	-15845.5	-15845.5	-15799.3
		LR statistics	NA	794.434	405.498	0.0704997	92.4042
		LR p-value	NA	< 2,2E-16	< 2,2E-16	0.790611	7.06629e-22
	Variance components	Hybrid	NA	223.988	210.209	209.837	206.547
		GCA(2x)	NA	NA	99.7396	148.617	136.883
		GCA(4x)	NA	NA		19.0252	16.5706
Days to Fruit Maturity		SCA	NA	NA	NA	NA	15.5854
	LR-test	Loglik	-24764.1	-24701	-24413.8	-24409.9	-24404.9
		LR statistics	NA	126.238	574.323	7.69279	10.1221
		LR p-value	NA	< 2,2E-16	< 2,2E-16	0.00554418	0.001465
	Variance components	Hybrid	NA	14.6702	12.227	12.2268	11.425
		GCA(2x)	NA	NA	10.0704	9.34685	5.75578
		GCA(4x)	NA	NA		11.7853	8.19932
Fruit Grade		SCA	NA	NA	NA	NA	3.74285
	LR-test	Loglik	-12888.4	-12448.1	-12132.9	-12132.8	-12092
		LR statistics	NA	880.679	630.388	0.192591	81.6454
		LR p-value	NA	< 2,2E-16	< 2,2E-16	0.660769	1.62829e-19
	Variance components	Hybrid	NA	442.324	449.668	450.148	427.857
		GCA(2x)	NA	NA	446.998	351.469	251.03
		GCA(4x)	NA	NA		641.931	544.916
Fruit Length		SCA	NA	NA	NA	NA	98.9093
	LR-test	Loglik	-24244.9	-23776.9	-23399.2	-23398.5	-23372
		LR statistics	NA	935.868	755.437	1.46558	53.0292
		LR p-value	NA	< 2,2E-16	< 2,2E-16	0.226044	3.28631e-13
	Variance components	Hybrid	NA	0.784297	0.567418	0.568072	0.526519
		GCA(2x)	NA	NA	0.426444	0.371616	0.197957
		GCA(4x)	NA	NA		0.515176	0.410654
Fruit Pedicel Diameter		SCA	NA	NA	NA	NA	0.158948
	LR-test	Loglik	-6123.46	-5980.38	-5726.45	-5726.27	-5705.92
		LR statistics	NA	286.154	507.863	0.347525	40.6993
		LR p-value	NA	< 2,2E-16	< 2,2E-16	0.555517	1.77548e-10
	Variance components	Hybrid	NA	11.2873	6.80059	6.82287	6.64064
		GCA(2x)	NA	NA	9.30015	6.41125	5.18805
		GCA(4x)	NA	NA		15.0725	13.1697
Fruit Pedicel Length		SCA	NA	NA	NA	NA	1.35192
	LR-test	Loglik	-13971.5	-13356.4	-12927.4	-12926.4	-12913.4
		LR statistics	NA	1230.13	857.917	2.10395	25.9953
		LR p-value	NA	< 2,2E-16	< 2,2E-16	0.146919	3.42257e-07
	Variance components	Hybrid	NA	894.412	826.763	827.517	770.958
		GCA(2x)	NA	NA	1100.57	979.291	597.909
		GCA(4x)	NA	NA		1348.67	999.489
Fruit Weight		SCA	NA	NA	NA	NA	286.089
	LR-test	Loglik	-26914.6	-26600.4	-26224.6	-26224.3	-26188.5
		LR statistics	NA	628.339	751.773	0.415886	71.742
		LR p-value	NA	< 2,2E-16	< 2,2E-16	0.518997	2.45251e-17
	Variance components	Hybrid	NA	0.109716	0.0906204	0.0906064	0.0878261
		GCA(2x)	NA	NA	0.0302861	0.0318107	0.0256192
		GCA(4x)	NA	NA		0.0276542	0.0263485
Leaf Index		SCA	NA	NA	NA	NA	0.00920912
	LR-test	Loglik	655.912	1282.23	1481.33	1481.37	1491.3
		LR statistics	NA	1252.64	398.202	0.0671488	19.8651
		LR p-value	NA	< 2,2E-16	< 2,2E-16	0.795534	8.31024e-06
	Variance components	Hybrid	NA	606.25	447.527	446.721	442.489
		GCA(2x)	NA	NA	350.67	257.58	190.967
		GCA(4x)	NA	NA		525.078	482.265
Leaf Length		SCA	NA	NA	NA	NA	102.423
	LR-test	Loglik	-31033.2	-30784.3	-30428	-30427	-30409.2
		LR statistics	NA	497.785	712.573	2.03985	35.555
		LR p-value	NA	< 2,2E-16	< 2,2E-16	0.153224	2.47951e-09
	Variance components	Hybrid	NA	33.171	24.7627	24.7796	24.2747
		GCA(2x)	NA	NA	22.7518	17.1311	12.9724
		GCA(4x)	NA	NA		32.9241	30.7604
Leaf Width		SCA	NA	NA	NA	NA	6.01662
	LR-test	Loglik	-20604.8	-20360	-20060.8	-20060	-20045.6
		LR statistics	NA	489.689	598.356	1.56498	28.7719
		LR p-value	NA	< 2,2E-16	< 2,2E-16	0.210937	8.14259e-08
	Variance components	Hybrid	NA	269.111	236.691	234.95	219.324
		GCA(2x)	NA	NA	469.786	164.682	179.789
		GCA(4x)	NA	NA		1941.77	1927.65
Nb of Fruits		SCA	NA	NA	NA	NA	129.469
	LR-test	Loglik	-28860.6	-28402.2	-27932.5	-27922.7	-27894.4
		LR statistics	NA	916.849	939.297	19.5901	56.6798
		LR p-value	NA	< 2,2E-16	< 2,2E-16	9.59667e-06	5.12886e-14
	Variance components	Hybrid	NA	0.587644	0.786337	0.788179	0.790671
		GCA(2x)	NA	NA	1.19687	0.435614	0.428966
		GCA(4x)	NA	NA		2.75872	2.70873
Nb of Fruits per Hand		SCA	NA	NA	NA	NA	0.035489
	LR-test	Loglik	-10666.1	-10481.4	-10187.9	-10182.3	-10181.9
		LR statistics	NA	369.234	587.059	11.2982	0.776988
		LR p-value	NA	< 2,2E-16	< 2,2E-16	0.000775805	0.378064
	Variance components	Hybrid	NA	0.664558	0.481046	0.47921	0.470341
		GCA(2x)	NA	NA	0.589717	0.298047	0.335145
		GCA(4x)	NA	NA		1.7798	1.65438
Nb of Hands		SCA	NA	NA	NA	NA	0.20721
	LR-test	Loglik	-7312.25	-6841.21	-6356.69	-6351.54	-6325.98
		LR statistics	NA	942.088	969.04	10.304	51.1116
		LR p-value	NA	< 2,2E-16	< 2,2E-16	0.0013274	8.72605e-13
	Variance components	Hybrid	NA	0.0977192	0.347273	0.350131	0.388857
		GCA(2x)	NA	NA	0.455688	0.516456	0.158595
		GCA(4x)	NA	NA		0.374756	0.43903
Nb of Leaves at Flowering		SCA	NA	NA	NA	NA	0.31181
	LR-test	Loglik	-8594.72	-8439.23	-8334.79	-8334.68	-8310.53
		LR statistics	NA	310.99	208.879	0.213115	48.2973
		LR p-value	NA	< 2,2E-16	< 2,2E-16	0.644337	3.66256e-12
	Variance components	Hybrid	NA	0.734999	0.740909	0.740876	0.724833
		GCA(2x)	NA	NA	0.320053	0.271692	0.1136
		GCA(4x)	NA	NA		0.396666	0.312527
Nb of Leaves at Harvesting		SCA	NA	NA	NA	NA	0.230341
	LR-test	Loglik	-6946.6	-6696.16	-6606.58	-6606.37	-6591.1
		LR statistics	NA	500.877	179.178	0.416562	30.531
		LR p-value	NA	< 2,2E-16	< 2,2E-16	0.518657	3.28575e-08
	Variance components	Hybrid	NA	0.141919	0.108628	0.108766	0.106035
		GCA(2x)	NA	NA	0.109893	0.0705325	0.0593769
		GCA(4x)	NA	NA		0.186816	0.175002
Peduncle Diameter		SCA	NA	NA	NA	NA	0.0490081
	LR-test	Loglik	-2430.7	-2287.68	-2028.77	-2027.12	-2006.2
		LR statistics	NA	286.056	517.814	3.30712	41.8374
		LR p-value	NA	< 2,2E-16	< 2,2E-16	0.0689805	9.91871e-11
	Variance components	Hybrid	NA	2.40194	2.36051	2.36217	2.3261
		GCA(2x)	NA	NA	0.477042	0.396825	0.310957
		GCA(4x)	NA	NA		0.609087	0.589692
Peduncle Index		SCA	NA	NA	NA	NA	0.125541
	LR-test	Loglik	-8476.88	-8278.16	-8102.47	-8102.19	-8098.29
		LR statistics	NA	397.447	351.377	0.57272	7.78753
		LR p-value	NA	< 2,2E-16	< 2,2E-16	0.44918	0.00526082
	Variance components	Hybrid	NA	88.3885	84.6655	84.8224	80.8534
		GCA(2x)	NA	NA	14.1173	9.80609	6.24893
		GCA(4x)	NA	NA		21.8772	19.1201
Peduncle Length		SCA	NA	NA	NA	NA	9.52418
	LR-test	Loglik	-19536.4	-19325	-19162.2	-19161.3	-19146.8
		LR statistics	NA	422.642	325.607	1.90071	29.0083
		LR p-value	NA	< 2,2E-16	< 2,2E-16	0.167999	7.20673e-08
	Variance components	Hybrid	NA	46.9146	27.0828	27.0962	25.5295
		GCA(2x)	NA	NA	37.4677	24.8622	16.8214
		GCA(4x)	NA	NA		65.345	58.0608
Pseudostem Girth		SCA	NA	NA	NA	NA	9.91734
	LR-test	Loglik	-20605.9	-20340.8	-19669.3	-19667.3	-19622
		LR statistics	NA	530.131	1343.03	3.98808	90.5825
		LR p-value	NA	< 2,2E-16	< 2,2E-16	0.0458234	1.77419e-21
	Variance components	Hybrid	NA	1618.24	1062.83	1060.75	1033.22
		GCA(2x)	NA	NA	1156.69	817.634	639.044
		GCA(4x)	NA	NA		1941.9	1836.52
Pseudostem Height		SCA	NA	NA	NA	NA	149.771
	LR-test	Loglik	-33637.5	-33360.7	-32769.1	-32767.5	-32754.8
		LR statistics	NA	553.476	1183.31	3.21568	25.274
		LR p-value	NA	< 2,2E-16	< 2,2E-16	0.0729358	4.97359e-07
	Variance components	Hybrid	NA	0.142268	0.127118	0.127187	0.118511
		GCA(2x)	NA	NA	0.0571312	0.0445737	0.0346947
		GCA(4x)	NA	NA		0.0747295	0.0710619
Robustness Index		SCA	NA	NA	NA	NA	0.0324457
	LR-test	Loglik	-2167.06	-1363.01	-1198.99	-1198.63	-1173.49
		LR statistics	NA	1608.11	328.034	0.729221	50.2813
		LR p-value	NA	< 2,2E-16	< 2,2E-16	0.393136	1.33213e-12

## Sheet: Table S5
Table S5. Pearson’s correlation coefficients of traits All pairwise correlations were tested and sequential Bonferroni correction was applied at a significant level of 5% to correct for multiple testing (Rice 1990). Significant correlations (p < 0.05) after correction are written in bold.
	Pseudostem Height	Pseudostem Girth	Pseudostem Robustness Index	Leaf Length	Leaf Width	Leaf Index	Number of Leaves at Flowering	Number of Leaves at Harvesting	Peduncle Length	Peduncle Diameter	Peduncle Index	Bunch Length	Bunch Compactness Index	Fruit Pedicel Length	Fruit Pedicel Diameter	Fruit Length	Fruit Grade	Number of Hands	Number of Fruits	Number of Fruits per Hand	Bunch Weight	Fruit Weight	Days to Fruit Maturity
Pseudostem Height	1	0.860661	0.0286292	0.844312	0.522409	0.524993	0.196431	0.0468254	0.0325581	0.539082	-0.237286	0.188016	-0.158854	-0.134658	0.227849	0.225649	0.259437	0.296363	0.275228	0.156706	0.541601	0.314844	0.0100613
Pseudostem Girth	0.860661	1	-0.451719	0.832857	0.642857	0.389109	0.170568	0.189585	0.0550617	0.682704	-0.287066	0.273293	-0.17415	-0.157924	0.279277	0.247292	0.299812	0.407089	0.431644	0.305829	0.693235	0.362404	-0.0876735
Pseudostem Robustness Index	0.0286292	-0.451719	1	-0.162252	-0.38252	0.184926	-0.00301871	-0.307194	-0.0515402	-0.376075	0.153372	-0.174639	0.017742	0.140077	-0.197067	-0.14953	-0.17746	-0.20377	-0.289922	-0.299729	-0.40274	-0.221638	0.178576
Leaf Length	0.844312	0.832857	-0.162252	1	0.689546	0.545488	0.167529	0.158678	0.193611	0.689306	-0.174085	0.389291	-0.124852	-0.0141469	0.188357	0.193093	0.175205	0.452816	0.480725	0.413459	0.634687	0.244733	-0.00431349
Leaf width	0.522409	0.642857	-0.38252	0.689546	1	-0.198667	0.197228	0.282157	0.129341	0.532907	-0.174419	0.293105	0.0296916	-0.0266395	0.12384	0.243969	0.00675193	0.238985	0.387929	0.535431	0.528265	0.193049	0.100261
Leaf Index	0.524993	0.389109	0.184926	0.545488	-0.198667	1	0.00839929	-0.0935013	0.10282	0.309479	-0.0357396	0.172569	-0.195593	-0.010695	0.118934	-0.0273409	0.196427	0.311663	0.202799	-0.0232008	0.260232	0.094299	-0.104436
Number of Leaves at Flowering	0.196431	0.170568	-0.00301871	0.167529	0.197228	0.00839929	1	0.288635	-0.21115	0.209898	-0.340667	-4.40338e-05	-0.147885	-0.0449779	-0.0401979	0.056328	0.00445687	0.138927	0.0449027	-0.140777	0.0177214	0.0172464	0.531082
Number of Leaves at Harvesting	0.0468254	0.189585	-0.307194	0.158678	0.282157	-0.0935013	0.288635	1	0.242078	0.323844	0.0506449	0.31541	0.0129827	0.209566	-0.272581	-0.0143868	0.0212605	0.286637	0.363879	0.408255	0.248612	0.011225	-0.259619
Peduncle Length	0.0325581	0.0550617	-0.0515402	0.193611	0.129341	0.10282	-0.21115	0.242078	1	0.209317	0.825136	0.460097	0.25605	0.386945	-0.201983	0.0331901	-0.046786	0.234678	0.313879	0.413572	0.185212	-0.0383315	-0.315551
Peduncle Diameter	0.539082	0.682704	-0.376075	0.689306	0.532907	0.309479	0.209898	0.323844	0.209317	1	-0.312059	0.550737	-0.290369	0.101036	0.141941	-0.0209161	0.12154	0.750306	0.747671	0.519245	0.673783	0.081725	-0.0698833
Peduncle Index	-0.237286	-0.287066	0.153372	-0.174085	-0.174419	-0.0357396	-0.340667	0.0506449	0.825136	-0.312059	1	0.127031	0.361431	0.287415	-0.286455	0.0170782	-0.11293	-0.144275	-0.0623099	0.132725	-0.126562	-0.086649	-0.314692
Bunch Length	0.188016	0.273293	-0.174639	0.389291	0.293105	0.172569	-4.40338e-05	0.31541	0.460097	0.550737	0.127031	1	0.289274	0.673218	-0.114405	0.206164	0.0770894	0.704044	0.66159	0.48133	0.594089	0.13409	-0.193047
Bunch Compactness Index	-0.158854	-0.17415	0.017742	-0.124852	0.0296916	-0.195593	-0.147885	0.0129827	0.25605	-0.290369	0.361431	0.289274	1	0.260864	0.0791382	0.629241	0.288211	-0.425966	-0.373035	-0.146885	0.108257	0.502652	-0.114504
Fruit Pedicel Length	-0.134658	-0.157924	0.140077	-0.0141469	-0.0266395	-0.010695	-0.0449779	0.209566	0.386945	0.101036	0.287415	0.673218	0.260864	1	-0.4752	0.000740103	-0.19902	0.40873	0.366268	0.268818	0.114023	-0.174262	-0.136237
Fruit Pedicel Diameter	0.227849	0.279277	-0.197067	0.188357	0.12384	0.118934	-0.0401979	-0.272581	-0.201983	0.141941	-0.286455	-0.114405	0.0791382	-0.4752	1	0.39071	0.582625	-0.158784	-0.225319	-0.280468	0.306387	0.55413	0.00511726
Fruit Length	0.225649	0.247292	-0.14953	0.193093	0.243969	-0.0273409	0.056328	-0.0143868	0.0331901	-0.0209161	0.0170782	0.206164	0.629241	0.000740103	0.39071	1	0.618214	-0.272937	-0.318204	-0.274901	0.453287	0.877676	-0.0387233
Fruit Grade	0.259437	0.299812	-0.17746	0.175205	0.00675193	0.196427	0.00445687	0.0212605	-0.046786	0.12154	-0.11293	0.0770894	0.288211	-0.19902	0.582625	0.618214	1	-0.127788	-0.237069	-0.338209	0.45814	0.845412	-0.22137
Number of Hands	0.296363	0.407089	-0.20377	0.452816	0.238985	0.311663	0.138927	0.286637	0.234678	0.750306	-0.144275	0.704044	-0.425966	0.40873	-0.158784	-0.272937	-0.127788	1	0.92558	0.553204	0.478339	-0.239546	-0.106901
Number of Fruits	0.275228	0.431644	-0.289922	0.480725	0.387929	0.202799	0.0449027	0.363879	0.313879	0.747671	-0.0623099	0.66159	-0.373035	0.366268	-0.225319	-0.318204	-0.237069	0.92558	1	0.7987	0.483549	-0.305777	-0.1522
Number of Fruits per Hand	0.156706	0.305829	-0.299729	0.413459	0.535431	-0.0232008	-0.140777	0.408255	0.413572	0.519245	0.132725	0.48133	-0.146885	0.268818	-0.280468	-0.274901	-0.338209	0.553204	0.7987	1	0.371013	-0.311234	-0.200545
Bunch Weight	0.541601	0.693235	-0.40274	0.634687	0.528265	0.260232	0.0177214	0.248612	0.185212	0.673783	-0.126562	0.594089	0.108257	0.114023	0.306387	0.453287	0.45814	0.478339	0.483549	0.371013	1	0.563327	-0.242477
Fruit Weight	0.314844	0.362404	-0.221638	0.244733	0.193049	0.094299	0.0172464	0.011225	-0.0383315	0.081725	-0.086649	0.13409	0.502652	-0.174262	0.55413	0.877676	0.845412	-0.239546	-0.305777	-0.311234	0.563327	1	-0.151371
Days to Fruit Maturity	0.0100613	-0.0876735	0.178576	-0.00431349	0.100261	-0.104436	0.531082	-0.259619	-0.315551	-0.0698833	-0.314692	-0.193047	-0.114504	-0.136237	0.00511726	-0.0387233	-0.22137	-0.106901	-0.1522	-0.200545	-0.242477	-0.151371	1

## Sheet: Table S6
Table S6. Progeny size to be generated to have an offspring with a better performance than Cavendish for 20 traits
Cross	Pseudostem Girth	Fruit Pedicel Diameter	Fruit Grade	Peduncle Diameter	Nb of fruits per Hand	Nb of Fruits	Nb of Leaves at Flowering	Nb of Leaves at Harvesting	Bunch Compactness Index	Fruit Pedicel Length	Fruit Length	Peduncle Length	Bunch Length	Nb of Hands	Fruit Weight	Bunch Weight	Robustness Index	Pseudostem Height	Days To Fruit Maturity	Peduncle Index	Number of traits for witch at leat one individual outperform Cavendish with 30 seed produced
Pisang Madu X PakaT	2	1	4	4	2	3	2	1	2	55	5	2	2	11	3	2	Inf	Inf	7	12	17
Pisang Madu X ChicameT	1	1	2	1	4	2	1	1	18	Inf	119	2	12	3	3	3	Inf	Inf	1	6	16
PakaT X Gu Nin Chiao	127	3	10	142	9	20	5	1	2	8	9	4	6	54	10	27	Inf	32	2	8	15
Manang X IDN 110T	3	Inf	16	1	1	1	2	2	2	2	Inf	2	1	1	Inf	5	Inf	233	2	6	15
Pisang MaduT X Paka	1	2	12	2	1	1	2	1	5	Inf	202	1	14	6	48	7	Inf	Inf	1	14	15
Pisang Madu X Nzumoheli IIT	2	1	4	2	1	6	1	1	85	Inf	8	2	126	9	4	7	Inf	4177	2	4	15
Thong Det X PakaT	3	5	6	9	4	24	50	9	1	11	10	2	4	Inf	9	107	Inf	389	2	22	15
Manang X IRFA 903T	5	6	62	2	1	1	1	2	3	3	Inf	2	1	1	Inf	Inf	4162	64	2	6	14
Pisang Jaran X Akondro maintyT	7	2	4	6	1	19	2	2	513	Inf	20	2	Inf	191	8	15	1242	102	17	13	14
Pisang Jaran X IRFA 903T	8	11	9702	2	1	2	1	1	2	3	Inf	1	2	2	Inf	6	Inf	Inf	3	33	14
Pisang Jaran X PakaT	32	4	187	5	5	1052	4	2	1	5	9	2	4	Inf	7	7	Inf	124	2	9	14
Pisang Madu X IDN 110T	8	2	15	2	1	1	1	1	293	245	Inf	1	3	1	Inf	20	Inf	2213	7	22	14
Malaccensis ITC0250 X Mlali Mshia Wa Komba MAYO 18T	2	8	364	2	10	Inf	1	2	2	Inf	15	5	4	Inf	4	7	605	Inf	Inf	2	13
Manang X ChicameT	1	1	1	2	Inf	Inf	2	2	8	3193	8	Inf	5	Inf	2	2	673	Inf	2	0	13
Manang X Pisang LilinT	6	2	13	18	2	4	1	1	3	360	179	1	11	7	50	Inf	Inf	2520	3	37	13
Manang X Pisang MaduT	1	6	2706	1	1	1	Inf	2	8	Inf	Inf	2	2	2	Inf	9	753	3150	0	2	13
Pa Patthalong X IRFA 903T	61	867	23	5	2	3	1	2	4	4	7427	2	4	5	Inf	593	Inf	49	4	11	13
Pisang Jaran X ManangT	2	5	38	3	1	2	2	1	5	38	Inf	2	3	2	3344	3	1265	324	Inf	10	13
IDN 110 X PakaT	5	5	52	48	6	Inf	15	3554	1	8	8	3	2	Inf	14	1805	Inf	Inf	3	10	12
Khi Maeo X IRFA 903T	20	Inf	61	1	1	2	2	1	12	5	5331	1	3	2	Inf	Inf	Inf	968	3	73	12
Khi Maeo X Pisang PipitT	6	2	7	22	1	2	1	1	Inf	Inf	Inf	1	Inf	6	2216	Inf	Inf	3340	2	24	12
N 110 THA 052 X ChicameT	1	1	2	1	3	Inf	1	2	5	Inf	99	2	Inf	Inf	8	Inf	Inf	Inf	4	7	12
N 110 THA 052 X ManangT	2	Inf	13	4	1	1	1	1	Inf	1266	Inf	2	89	2	854	7	2455	6263	3	9	12
Paka X Pisang LilinT	15	2	6	481	1	Inf	2	1	1	Inf	5	2	Inf	Inf	5	58	Inf	26	21	43	12
Paka X Pisang PipitT	2	2	98	6	2	5	64	4343	1	Inf	Inf	1	5	26	630	25	Inf	Inf	3	18	12
Pisang Madu X Akondro maintyT	1	1	3	1	1	Inf	1	1	163	Inf	Inf	2	2223	72	5	7	Inf	Inf	2	4	12
Pisang MaduT X IDN 110	7	3	118	2	1	1	1	1	Inf	Inf	Inf	1	49	1	Inf	480	Inf	1083	4	18	11
Pa Patthalong X PakaT	1	171	15	25	2	Inf	42	11	1	99	42	2	4	Inf	18	84	Inf	Inf	2	22	11
Pisang Jaran X IDN 110T	31	10	24	9	1	1	1	1	5380	Inf	291	2	59	1	847	99	Inf	Inf	4	20	11
Pisang Madu X Pisang MaduT	3	7	Inf	5	1	2	55	6	Inf	Inf	Inf	3	54	3	Inf	Inf	283	20	0	5	11
ChicameT X Thong Det	3	1	1	Inf	Inf	261	1	2	26	Inf	417	3	Inf	35	4	12	Inf	43	1	7	11
Khi Maeo X ChicameT	Inf	1	1	Inf	Inf	Inf	24	2	8	Inf	617	6	Inf	Inf	8	Inf	Inf	30	2	12	10
Pahang X Pisang PipitT	1	2	Inf	Inf	1	1	1	1	6	458	Inf	1	4	2	Inf	Inf	Inf	Inf	3180	237	10
Pisang Madu X ManangT	4	40	85	9	1	1	1	1	Inf	Inf	1636	8	184	2	Inf	52	Inf	698	9	2	10
Pisang Madu X Pisang LilinT	25	1	9	Inf	1	17	1	1	7	Inf	69	1	9417	76	55	602	Inf	531	2	41	10
IDN 110 X ChicameT	7898	1	1	118	9170	Inf	3	2	13	Inf	24	5	1079	Inf	4	32	Inf	79	6	40	9
Malaccensis nain X PakaT	8	7	62	1386	1	Inf	1	1	2	Inf	41	3	24	Inf	481	Inf	Inf	2288	Inf	17	9
Microcarpa X Akondro maintyT	1	120	3272	5	1	1	1	1	49	Inf	805	1	2	1	Inf	Inf	Inf	Inf	133	57	9
Pahang X ChicameT	4	1	2	17	Inf	Inf	3	1	8	Inf	Inf	1436	Inf	Inf	7	Inf	Inf	Inf	3077	2	9
Pisang Pipit X PakaT	6	3	81	103	14	Inf	101	Inf	1	179	10	3	49	Inf	15	Inf	Inf	45	2	14	9
Pisang Segun X Akondro maintyT	1	Inf	Inf	1	1	Inf	1	3070	2	12	Inf	3	3	Inf	Inf	Inf	Inf	Inf	Inf	2	9
ChicameT X Calcutta4	17	14	8	73	350	Inf	1	5	3	Inf	968	739	Inf	Inf	34	Inf	1216	71	15	1	8
Malaccensis nain X Akondro maintyT	1	Inf	336	Inf	1	Inf	1	1	2	Inf	Inf	2	Inf	Inf	Inf	Inf	Inf	Inf	20	19	8
Malaccensis nain X ChicameT	6	1	5	Inf	1337	Inf	1	2	17	Inf	Inf	19	Inf	Inf	55	Inf	Inf	Inf	Inf	4	8
N 110 THA 052 X Pisang LilinT	Inf	3	15	Inf	6	Inf	1	1	8	Inf	61	1	Inf	Inf	73	Inf	Inf	Inf	3	79	8
Zebrina X Mlali Mshia Wa Komba MAYO 18T	2	Inf	31	Inf	28	Inf	1	1	1	80	Inf	6	25	Inf	285	9593	Inf	Inf	44	2	8
Sinwobogi X Pisang LilinT	Inf	2	47	Inf	1	Inf	1	1	98	Inf	25	1	Inf	Inf	120	Inf	Inf	Inf	10	444	7
Monyet X Mlali Mshia Wa Komba MAYO 18T	12	1080	511	Inf	Inf	Inf	1	1	1	7397	Inf	4	171	Inf	Inf	Inf	Inf	Inf	289	14	6
Malaccensis nain:Mlali Mshia Wa Komba MAYO 18T	21	753	986	Inf	215	Inf	Inf	Inf	2	Inf	5738	288	Inf	Inf	Inf	Inf	1875	58	5	4	4
Pa Musore N 2X Mlali Mshia Wa Komba MAYO 11T	2	89	1441	Inf	790	Inf	1	Inf	1	Inf	Inf	1241	Inf	Inf	186	Inf	Inf	Inf	1356	1	4
Pisang Segun X Mlali Mshia Wa Komba MAYO 18T	Inf	238	45	Inf	Inf	Inf	Inf	Inf	1	Inf	25	Inf	Inf	Inf	40	Inf	Inf	4694	2	6	4
Cici Bresil X Mlali Mshia Wa Komba MAYO 18T	143	Inf	163	Inf	Inf	Inf	Inf	Inf	1	Inf	Inf	151	Inf	Inf	Inf	Inf	Inf	Inf	3	7	3
% of cross with Nmin <= 30	80.7692	71.1538	51.9231	59.6154	76.9231	50	82.6923	84.6154	76.9231	19.2308	26.9231	86.5385	48.0769	42.3077	36.5385	34.6154	0	5.76923	78.8462	80.7692

## Sheet: Table S7
Table S7: Likelihood ratio tests of nested genomic models including: a null model with no random genetic term (model 0), a model with the hybrid genetic component only (model 1), a model with 2x and 4x GCA components with equal variances (model 2), or specific variances (model 3), a model with the dominance contribution to the SCA effect (model 4), and the complete model with the across-populatio…
Trait			model 0	model 1	model 2	model 3	model 4	model 5
Bunch Compactness Index	Variance components	Hybrid	NA	1.01809	0.969272	0.956669	0.940624	0.946692
		GCA(2x)	NA	NA	0.484836	0.264017	0.136251	0.154641
		GCA(4x)	NA	NA	0,484836462625466	0.502727	0.359894	0.460884
		SCA(dom)	NA	NA	NA	NA	0.432661	0.711213
		SCA(epi)	NA	NA	NA	NA	NA	0.05128
	LR-test	LogLik	-6585.53	-6217.2	-5956.76	-5922.26	-5913.31	-5914.83
		LR statistics	NA	736.657	520.869	69.0159	17.8868	-3.03518
		LR p-value	NA	< 2,2E-16	< 2,2E-16	1.11022e-16	2.34445e-05	1
Bunch Length	Variance components	Hybrid	NA	80.1882	61.7098	63.9618	60.8991	62.0458
		GCA(2x)	NA	NA	73.1288	38.1778	43.5512	37.999
		GCA(4x)	NA	NA	73,1287768056601	139.497	109.852	119.168
		SCA(dom)	NA	NA	NA	NA	80.6193	2.1506e-05
		SCA(epi)	NA	NA	NA	NA	NA	14.3798
	LR-test	LogLik	-19933.5	-19614	-19267.6	-19263.3	-19239.6	-19237.8
		LR statistics	NA	639.125	692.666	8.61799	47.4458	3.62973
		LR p-value	NA	< 2,2E-16	< 2,2E-16	0.0033286	5.65459e-12	0.0567561
Bunch Weight	Variance components	Hybrid	NA	7.76447	5.33374	4.75127	4.14722	4.20801
		GCA(2x)	NA	NA	19.5086	17.3849	11.5883	9.2481
		GCA(4x)	NA	NA	19,5086381919885	29.1875	14.1296	10.8138
		SCA(dom)	NA	NA	NA	NA	36.103	6.1758e-06
		SCA(epi)	NA	NA	NA	NA	NA	6.19537
	LR-test	LogLik	-16111.1	-15722.9	-15517	-15513	-15481.5	-15477.5
		LR statistics	NA	776.224	411.974	7.83305	63.1507	7.99563
		LR p-value	NA	< 2,2E-16	< 2,2E-16	0.00512994	1.88738e-15	0.00468904
Days to Fruit Maturity	Variance components	Hybrid	NA	238.186	219.177	212.155	211.087	208.465
		GCA(2x)	NA	NA	107.398	107.648	98.9579	99.5376
		GCA(4x)	NA	NA	107,398495353376	10.8432	6.59279	7.44682
		SCA(dom)	NA	NA	NA	NA	33.9789	195.108
		SCA(epi)	NA	NA	NA	NA	NA	6.94183
	LR-test	LogLik	-24178.1	-24112.3	-23848.9	-23834.7	-23832.4	-23829.8
		LR statistics	NA	131.475	526.907	28.3341	4.71147	5.07379
		LR p-value	NA	< 2,2E-16	< 2,2E-16	1.02081e-07	0.029962	0.0242902
Fruit Grade	Variance components	Hybrid	NA	14.9349	12.6155	12.3808	11.548	11.5557
		GCA(2x)	NA	NA	13.3963	10.8119	6.23018	7.13984
		GCA(4x)	NA	NA	13,39627457243	8.77829	4.28306	7.95
		SCA(dom)	NA	NA	NA	NA	17.01	3.23905e-05
		SCA(epi)	NA	NA	NA	NA	NA	2.32846
	LR-test	LogLik	-12569.1	-12132.7	-11821.4	-11814.7	-11781.5	-11782
		LR statistics	NA	872.655	622.632	13.3956	66.4918	-0.958977
		LR p-value	NA	< 2,2E-16	< 2,2E-16	0.000252211	3.33067e-16	1
Fruit Length	Variance components	Hybrid	NA	461.553	485.955	460.476	438.037	438.569
		GCA(2x)	NA	NA	447.19	344.557	174.191	195.67
		GCA(4x)	NA	NA	447,190250632207	318.678	162.162	212.416
		SCA(dom)	NA	NA	NA	NA	455.529	0.00135113
		SCA(epi)	NA	NA	NA	NA	NA	68.7983
	LR-test	LogLik	-23710.1	-23246.3	-22911.2	-22867.7	-22843	-22844.8
		LR statistics	NA	927.61	670.286	86.8771	49.5515	-3.61954
		LR p-value	NA	< 2,2E-16	< 2,2E-16	< 2,2E-16	1.93234e-12	1
Fruit Pedicel Diameter	Variance components	Hybrid	NA	0.768597	0.554971	0.541319	0.489368	0.492349
		GCA(2x)	NA	NA	1.04615	0.300043	0.112769	0.133523
		GCA(4x)	NA	NA	1,04614770744264	2.29537	2.33322	2.3977
		SCA(dom)	NA	NA	NA	NA	0.56002	5.33891e-07
		SCA(epi)	NA	NA	NA	NA	NA	0.0732413
	LR-test	LogLik	-5959.71	-5816.13	-5576.4	-5559.62	-5533.8	-5534.93
		LR statistics	NA	287.168	479.455	33.55	51.6533	-2.26803
		LR p-value	NA	< 2,2E-16	< 2,2E-16	6.94567e-09	6.62137e-13	1
Fruit Pedicel Length	Variance components	Hybrid	NA	12.1563	6.84919	7.17363	6.94647	6.96159
		GCA(2x)	NA	NA	20.6486	5.32927	4.67874	4.314
		GCA(4x)	NA	NA	20,6486241389214	24.8433	20.6093	22.2489
		SCA(dom)	NA	NA	NA	NA	5.56912	5.46878
		SCA(epi)	NA	NA	NA	NA	NA	0.653114
	LR-test	LogLik	-13651.8	-13053.5	-12633.4	-12630.6	-12617.9	-12616.7
		LR statistics	NA	1196.63	840.09	5.61438	25.4821	2.31575
		LR p-value	NA	< 2,2E-16	< 2,2E-16	0.0178136	4.46503e-07	0.128069
Fruit Weight	Variance components	Hybrid	NA	922.099	874.414	835.85	780.497	781.88
		GCA(2x)	NA	NA	1099.5	1031.89	463	560.775
		GCA(4x)	NA	NA	1099,50395196504	480.5	227.888	348.807
		SCA(dom)	NA	NA	NA	NA	1338.02	0.000919426
		SCA(epi)	NA	NA	NA	NA	NA	186.748
	LR-test	LogLik	-26305.9	-25993.6	-25634.1	-25608.6	-25575.9	-25578.4
		LR statistics	NA	624.69	718.861	51.1659	65.318	-4.91885
		LR p-value	NA	< 2,2E-16	< 2,2E-16	8.48766e-13	6.66134e-16	1
Leaf Index	Variance components	Hybrid	NA	0.111222	0.0911827	0.0913877	0.0884412	0.088727
		GCA(2x)	NA	NA	0.0407879	0.0244106	0.0172649	0.0195525
		GCA(4x)	NA	NA	0,0407879136311426	0.0251832	0.0199296	0.0269076
		SCA(dom)	NA	NA	NA	NA	0.0393187	0.0466531
		SCA(epi)	NA	NA	NA	NA	NA	0.00429732
	LR-test	LogLik	631.818	1256.44	1460.87	1459.9	1472.11	1472.23
		LR statistics	NA	1249.25	408.847	-1.93571	24.4267	0.230218
		LR p-value	NA	< 2,2E-16	< 2,2E-16	1	7.71905e-07	0.631362
Leaf Length	Variance components	Hybrid	NA	625.369	474.913	454.084	446.792	449.517
		GCA(2x)	NA	NA	391.251	247.731	192.862	157.246
		GCA(4x)	NA	NA		421.241	354.347	358.773
		SCA(dom)	NA	NA	NA	NA	358.148	209.778
		SCA(epi)	NA	NA	NA	NA	NA	68.8305
	LR-test	LogLik	-30382.2	-30140.5	-29789.3	-29779.6	-29768.2	-29761.9
		LR statistics	NA	483.41	702.293	19.4388	22.8693	12.4628
		LR p-value	NA	< 2,2E-16	< 2,2E-16	1.03874e-05	1.73397e-06	0.000415139
Leaf Width	Variance components	Hybrid	NA	35.8525	26.9287	25.9731	25.1932	25.3175
		GCA(2x)	NA	NA	31.3055	18.2253	15.1093	13.3437
		GCA(4x)	NA	NA	31,3054751315219	44.2613	38.9189	37.6673
		SCA(dom)	NA	NA	NA	NA	15.3132	6.3661e-06
		SCA(epi)	NA	NA	NA	NA	NA	3.15075
	LR-test	LogLik	-20185.8	-19933.2	-19651,7974011482	-19637.9	-19622.5	-19622.1
		LR statistics	NA	505.117	562.878	27.8289	30.7959	0.822099
		LR p-value	NA	< 2,2E-16	< 2,2E-16	1.32529e-07	2.86641e-08	0.364567
Nb of Fruits	Variance components	Hybrid	NA	297.345	260.989	253.767	234.256	230.967
		GCA(2x)	NA	NA	407.65	171.209	221.22	179.989
		GCA(4x)	NA	NA	407,649972321998	1472.93	1561.93	1518.2
		SCA(dom)	NA	NA	NA	NA	357.246	0.00043873
		SCA(epi)	NA	NA	NA	NA	NA	82.5616
	LR-test	LogLik	-28266.2	-27820.8	-27391.9	-27339.9	-27312.5	-27304.1
		LR statistics	NA	890.834	857.706	104.028	54.8178	16.8155
		LR p-value	NA	< 2,2E-16	< 2,2E-16	< 2,2E-16	1.32228e-13	4.11954e-05
Nb of Fruits per Hand	Variance components	Hybrid	NA	0.653459	0.863025	0.831979	0.81111	0.814856
		GCA(2x)	NA	NA	1.3424	0.431832	0.419036	0.400535
		GCA(4x)	NA	NA	1,34239804543004	2.30216	2.30707	2.35292
		SCA(dom)	NA	NA	NA	NA	0.35492	6.4308e-07
		SCA(epi)	NA	NA	NA	NA	NA	0.0707126
	LR-test	LogLik	-10433.1	-10251	-9992.85	-9947.39	-9944.69	-9943.66
		LR statistics	NA	364.223	516.368	90.9286	5.39485	2.05789
		LR p-value	NA	< 2,2E-16	< 2,2E-16	< 2,2E-16	0.0201962	0.15142
Nb of Hands	Variance components	Hybrid	NA	0.710226	0.510132	0.503686	0.491361	0.493776
		GCA(2x)	NA	NA	0.631414	0.309276	0.396219	0.345065
		GCA(4x)	NA	NA	0,631413923976129	1.45765	1.44717	1.41088
		SCA(dom)	NA	NA	NA	NA	0.632612	0.00716996
		SCA(epi)	NA	NA	NA	NA	NA	0.131484
	LR-test	LogLik	-7177.8	-6718.82	-6249.27	-6228.08	-6208.49	-6206.6
		LR statistics	NA	917.955	939.112	42.3688	39.1769	3.78223
		LR p-value	NA	< 2,2E-16	< 2,2E-16	7.55881e-11	3.87087e-10	0.0517995
Nb of Leaves at Flowering	Variance components	Hybrid	NA	0.141869	0.368043	0.357413	0.371167	0.370776
		GCA(2x)	NA	NA	0.594717	0.519035	0.4485	0.309373
		GCA(4x)	NA	NA	0,594717400592646	0.257025	0.158154	0.250446
		SCA(dom)	NA	NA	NA	NA	1.13441	0.710115
		SCA(epi)	NA	NA	NA	NA	NA	0.186832
	LR-test	LogLik	-8401.65	-8246.29	-8159.4	-8154.44	-8136.87	-8134.12
		LR statistics	NA	310.726	173.769	9.91529	35.148	5.50695
		LR p-value	NA	< 2,2E-16	< 2,2E-16	0.00163911	3.05568e-09	0.0189411
Nb of Leaves at Harvesting	Variance components	Hybrid	NA	0.762556	0.756986	0.767721	0.759702	0.75383
		GCA(2x)	NA	NA	0.418333	0.304338	0.263162	0.179339
		GCA(4x)	NA	NA	0,418332644891459	0.299894	0.279613	0.287045
		SCA(dom)	NA	NA	NA	NA	0.377356	0.876847
		SCA(epi)	NA	NA	NA	NA	NA	0.098105
	LR-test	LogLik	-6824.21	-6575.89	-6488.99	-6486.14	-6482.97	-6481.2
		LR statistics	NA	496.642	173.795	5.71166	6.33646	3.52632
		LR p-value	NA	< 2,2E-16	< 2,2E-16	0.0168526	0.0118281	0.0604017
Peduncle Diameter	Variance components	Hybrid	NA	0.151028	0.12196	0.114497	0.107064	0.108988
		GCA(2x)	NA	NA	0.129357	0.0859066	0.0722825	0.0529885
		GCA(4x)	NA	NA	0,129356700006665	0.177391	0.175001	0.157978
		SCA(dom)	NA	NA	NA	NA	0.146406	4.31271e-07
		SCA(epi)	NA	NA	NA	NA	NA	0.0345421
	LR-test	LogLik	-2402.65	-2263.98	-2014.24	-2002.83	-1989.9	-1984.35
		LR statistics	NA	277.352	499.48	22.8145	25.87	11.0987
		LR p-value	NA	< 2,2E-16	< 2,2E-16	1.78411e-06	3.65205e-07	0.000863888
Peduncle Length	Variance components	Hybrid	NA	90.7669	87.8818	86.2656	83.4326	82.7847
		GCA(2x)	NA	NA	30.6158	11.6701	7.26228	7.66635
		GCA(4x)	NA	NA	30,6158243717679	39.0765	31.0253	36.1453
		SCA(dom)	NA	NA	NA	NA	35.4265	32.3356
		SCA(epi)	NA	NA	NA	NA	NA	4.93419
	LR-test	LogLik	-19118.9	-18908.2	-18770.7	-18747.7	-18736.3	-18732.4
		LR statistics	NA	421.371	274.955	46.0798	22.7954	7.78147
		LR p-value	NA	< 2,2E-16	< 2,2E-16	1.13533e-11	1.80199e-06	0.00527847
Peduncle Index	Variance components	Hybrid	NA	2.44889	2.41512	2.39866	2.36331	2.36825
		GCA(2x)	NA	NA	0.917552	0.515458	0.363057	0.395964
		GCA(4x)	NA	NA	0,917551541108908	0.639602	0.55174	0.607757
		SCA(dom)	NA	NA	NA	NA	0.521407	0.602062
		SCA(epi)	NA	NA	NA	NA	NA	0.0538368
	LR-test	LogLik	-8305.13	-8107.46	-7937.38	-7934.43	-7929.44	-7929
		LR statistics	NA	395.328	340.176	5.90024	9.97253	0.87041
		LR p-value	NA	< 2,2E-16	< 2,2E-16	0.0151389	0.00158893	0.350842
Pseudostem Girth	Variance components	Hybrid	NA	48.9036	29.7938	27.3243	25.8419	25.6505
		GCA(2x)	NA	NA	30.5363	24.1493	21.4908	14.1418
		GCA(4x)	NA	NA		34.8637	32.1922	29.8705
		SCA(dom)	NA	NA	NA	NA	43.617	1.23885e-05
		SCA(epi)	NA	NA	NA	NA	NA	8.42835
	LR-test	LogLik	-20161.7	-19893	-19268.1	-19221.9	-19195	-19178.4
		LR statistics	NA	537.37	1249.91	92.4209	53.7704	33.1328
		LR p-value	NA	< 2,2E-16	< 2,2E-16	< 2,2E-16	2.25375e-13	8.6076e-09
Pseudostem Height	Variance components	Hybrid	NA	1673.04	1113.13	1075.52	1052.86	1054.05
		GCA(2x)	NA	NA	1231.92	810.156	687.644	590.68
		GCA(4x)	NA	NA		1377.99	1280.35	1226.47
		SCA(dom)	NA	NA	NA	NA	530.24	635.89
		SCA(epi)	NA	NA	NA	NA	NA	88.7642
	LR-test	LogLik	-32945.1	-32671.7	-32089.5	-32076.3	-32070.6	-32066.9
		LR statistics	NA	546.737	1164.34	26.4874	11.3751	7.44152
		LR p-value	NA	< 2,2E-16	< 2,2E-16	2.65257e-07	0.000744365	0.0063736
Robustness Index	Variance components	Hybrid	NA	0.143789	0.131748	0.129248	0.122531	0.121765
		GCA(2x)	NA	NA	0.0694423	0.0358568	0.0318325	0.0223315
		GCA(4x)	NA	NA		0.0751749	0.0616955	0.0699646
		SCA(dom)	NA	NA	NA	NA	0.127025	0.111163
		SCA(epi)	NA	NA	NA	NA	NA	0.0202057
	LR-test	LogLik	-2124.53	-1325.98	-1183.56	-1167.96	-1148.63	-1144.35
		LR statistics	NA	1597.09	284.853	31.1948	38.6652	8.54749
		LR p-value	NA	< 2,2E-16	< 2,2E-16	2.3339e-08	5.03094e-10	0.00346

## Sheet: Table S8
Table S8. Model parameters and heritability of the genomic model. Columns include estimates of cycle means, Wald test statistics and p-value for cycle, block, and inbreeding effects, genetic and error variance estimates, heritability estimates along with expected variances used to compute it.
		Model parameters estimates																													Expected variance
		Cycle means				Cycle effect			Block effect			Inbreeding effect				Genetic						Error (Cycle i-Cycle j)									Genetic						Error
Trait	Category	Cycle 1	Cycle 2	Cycle 3		Wald test	p-value		Wald test	p-value		Estimate	Wald test	p-value		GCA 2x	GCA 4x	SCA dom	SCA epi	Hybrid		1-1	1-2	2-2	1-3	2-3	3-3		Heritability		GCA 2x	GCA 4x	SCA dom	SCA inb	SCA epi	Hybrid
Pseudostem Height	Bunch architecture	294.135	396.176	441.215		9818.47	< 2,2E-16		449.547	< 2,2E-16		-16.3366	0.12225	0.726607		582.326	1208.61	622.938	99.3996	1053.43		641.574	-17.7355	3189.3	-150.339	2167.62	5573.61		0.711938		609.511	1617.15	218.113	1.07454	181.857	1053.02	1489.29
Pseudostem Girth	Bunch architecture	51.0331	66.0083	72.7081		7275.97	< 2,2E-16		482.57	< 2,2E-16		3.4063	0.0873241	0.767607		13.987	29.8861	1.23885e-05	8.6695	25.6526		19.3986	4.12529	92.9634	0.977461	82.0778	187.262		0.646174		14.64	39.9885	4.33767e-06	0.0467158	15.8614	25.6426	52.665
Robustness Index	Bunch architecture	5.92309	6.17012	6.25478		3864.92	< 2,2E-16		193.954	< 2,2E-16		-0.828823	1.80755	0.178802		0.0202439	0.0613152	0.105462	0.0206618	0.121817		0.2471	-0.0154324	0.508863	-0.0541973	0.0986547	0.54245		0.667445		0.021189	0.0820417	0.036926	0.00276581	0.0378019	0.12177	0.150718
Leaf Length	Bunch architecture	228.464	282.552	296.487		5654.16	< 2,2E-16		368.983	< 2,2E-16		-34.5468	0.897909	0.343343		161.788	356.159	207.143	68.0936	449.668		686.75	-40.3317	1475.72	-85.7568	741.741	2092.12		0.680339		169.341	476.552	72.5283	4.80523	124.581	449.493	609.544
Leaf Width	Bunch architecture	76.3067	80.4566	80.2292		1642.42	< 2,2E-16		326.281	< 2,2E-16		-20.2248	7.64227	0.00570162		15.3838	40.5058	2.24916e-05	1.87356	25.2761		50.66	7.90795	89.3578	3.73225	35.6929	102.749		0.728593		16.1034	54.2037	7.87528e-06	1.64754	3.42813	25.2662	37.4926
Leaf index	Fruit architecture	3.12983	3.65201	3.84821		5607.15	< 2,2E-16		133.869	2.30163e-09		0.285888	0.708098	0.400076		0.019941	0.0286851	0.0470904	0.00413841	0.0887355		0.11045	-0.0191195	0.19711	-0.0306826	0.0261095	0.252352		0.751644		0.0208737	0.0383857	0.0164884	0.000329199	0.00757224	0.0887009	0.0569474
Number of Leaves at Flowering	Fruit architecture	11.4532	11.3145	10.9738		2365.03	< 2,2E-16		508.987	< 2,2E-16		0.366891	0.0407028	0.840113		0.303266	0.253523	0.712138	0.197802	0.371955		3.21921	0.101741	3.30725	0.205144	0.789565	4.38342		0.530011		0.317264	0.340612	0.249665	0.0005471	0.361895	0.371808	1.45586
Number of Leaves at Harvesting	Fruit architecture	5.39527	5.78222	5.93368		584.398	< 2,2E-16		889.581	< 2,2E-16		1.46721	0.933939	0.333842		0.167029	0.26013	0.888466	0.113785	0.753727		2.07259	0.117554	2.7396	0.0320607	0.524223	2.9119		0.642029		0.175511	0.350068	0.311604	0.00872298	0.2085	0.75342	1.00797
Peduncle Length	Fruit architecture	54.1846	59.9345	60.356		958.774	< 2,2E-16		150.924	8.10407e-12		-2.73921	0.0622307	0.803004		7.66286	36.1811	31.9373	5.17084	82.7474		90.8439	-6.94415	136.403	-20.8454	4.43124	123.144		0.825979		8.04992	48.6873	11.1976	0.0303579	9.47299	82.7138	33.7416
Peduncle Diameter	Yield components	5.97316	6.23805	6.31704		1793.16	< 2,2E-16		412.413	< 2,2E-16		-0.116555	0.0200754	0.887327		0.0526627	0.157947	4.33492e-07	0.0363948	0.109067		0.425026	0.058556	0.836273	0.0280509	0.358449	0.777312		0.576853		0.0553227	0.212542	1.51988e-07	5.49644e-05	0.0666753	0.109023	0.325414
Peduncle Index	Yield components	9.23791	9.77737	9.68239		927.34	< 2,2E-16		112.709	1.48648e-06		0.701913	0.233143	0.629203		0.395765	0.610299	0.57974	0.0566865	2.36958		2.79286	-0.265977	3.97839	-0.712131	-0.139202	3.02298		0.823342		0.415755	0.821252	0.203264	0.00199337	0.10385	2.36862	0.839956
Bunch Length	Yield components	58.4512	70.0521	74.2315		1730.58	< 2,2E-16		461.962	< 2,2E-16		14.1057	0.730666	0.392667		38.5029	126.121	2.1506e-05	14.7	61.9914		102.854	7.93803	194.535	-6.40613	91.0002	267.218		0.782607		40.4477	169.716	7.54029e-06	0.805029	26.9304	61.9662	83.2968
Bunch Compactness Index	Yield components	7.96069	7.78366	7.55026		1099.51	< 2,2E-16		447.575	< 2,2E-16		-1.61425	1.99872	0.157432		0.136878	0.457179	0.676069	0.0469994	0.947597		1.7029	-0.325998	1.7083	-0.424149	0.111185	2.01078		0.815855		0.143818	0.615245	0.237085	0.0105506	0.086112	0.947212	0.46045
Fruit Pedicel Length	Yield components	13.914	14.7798	15.1133		183.856	< 2,2E-16		320.487	< 2,2E-16		5.20348	1.54553	0.213797		4.48437	22.8488	6.39676	0.631915	6.97096		16.4297	3.59906	20.5937	2.81594	5.11762	21.4238		0.83528		4.71078	30.738	2.24276	0.109589	1.15772	6.96812	9.05694
Fruit Pedicel Diameter	Yield components	10.7564	10.3144	10.0801		762.639	< 2,2E-16		338.491	< 2,2E-16		-0.829046	0.427867	0.513037		0.139121	2.41404	5.88329e-07	0.0711193	0.49248		1.36378	0.0344439	2.29083	0.0220836	0.193583	2.04631		0.853599		0.146156	3.24595	2.05756e-07	0.00270546	0.130245	0.49228	0.689015
Fruit Length	Plant architecture	165.618	171.549	169.012		925.825	< 2,2E-16		142.299	1.47124e-10		-45.9511	1.6608	0.197496		179.436	201.222	0.00135113	70.6942	438.745		410.872	73.9835	483.315	103.1	94.8381	522.534		0.826181		188.509	270.566	0.000472532	8.31145	129.467	438.567	217.84
Fruit Grade	Plant architecture	32.5446	32.6194	32.4521		809.032	< 2,2E-16		311.573	< 2,2E-16		-5.28329	0.688597	0.406642		7.05029	7.94905	3.23905e-05	2.36145	11.5618		9.37148	1.35528	13.078	1.69623	1.65467	12.7542		0.873049		7.40664	10.6928	1.13283e-05	0.109988	4.32522	11.5571	4.95734
Number of Hands	Plant architecture	8.21116	9.76192	10.4405		2785.12	< 2,2E-16		261.844	< 2,2E-16		3.22314	4.78337	0.0287358		0.354418	1.59638	0.0135317	0.103161	0.491801		1.14242	0.381795	2.8457	0.277262	1.93558	4.13465		0.686575		0.371202	2.14256	0.00473164	0.0412209	0.188774	0.491606	1.47912
Number of Fruits	Plant architecture	158.338	201.252	214.652		2459.11	< 2,2E-16		342.532	< 2,2E-16		92.0493	6.35258	0.0117211		177.868	1661.16	0.000413016	65.2818	229.372		651.887	315.627	2296.63	270.757	1700.43	3364.74		0.698195		186.313	2229.64	0.000144474	33.6753	119.505	229.281	1209.65
Number of fruits per Hand	Plant architecture	17.8275	19.7347	19.8413		1893.37	< 2,2E-16		241.729	< 2,2E-16		0.259151	0.024555	0.875481		0.397206	2.35125	6.4308e-07	0.0762593	0.814402		4.91059	0.560663	8.42816	0.441071	2.53969	9.43132		0.57707		0.416063	3.15588	2.24952e-07	0.000266917	0.1396	0.814078	3.31699
Bunch Weight	Plant architecture	17.2245	23.7373	24.8255		1426.58	< 2,2E-16		412.55	< 2,2E-16		-5.08611	0.26122	0.609283		9.15861	10.1699	6.1758e-06	6.49692	4.21938		36.2083	15.6172	89.3215	19.6079	56.3387	110.152		0.459384		9.62404	13.6881	2.1658e-06	0.104818	11.9076	4.21766	46.5344
Fruit Weight	Plant architecture	120.115	126.987	124.15		286.341	< 2,2E-16		311.952	< 2,2E-16		-50.8035	0.819121	0.365437		542.903	342.183	0.000940193	189.72	782.3		1004.91	104.753	1423.55	144.756	269.272	1283.73		0.804377		570.356	460.105	0.000328813	10.1595	347.445	781.982	527.751
Days to Fruit Maturity	Plant architecture	111.056	108.171	105.817		6437.67	< 2,2E-16		223.391	< 2,2E-16		-20.3795	2.12849	0.144583		99.9097	3.03182	205.702	8.9105	208.63		232.361	-28.9136	385.033	-47.1968	-9.43621	560.407		0.78448		104.623	4.06961	71.9637	1.64633	16.3021	208.547	111.856

## Sheet: Table S9
Table S9: Cross mean predictive abilities evaluated by leave-one-out cross validation. Different models were compared, differing in the type of genetic effects incorporating genomic information: none "None”, a GCA term only “GCA(A)”, a GCA term and a dominance contribution to the SCA component “GCA(A)+SCA(D)”, an across-population epistasis contribution to the SCA component “GCA(A)+SCA(AA)”, or b…
Trait	Category	Scenario	None	GCA (A)	GCA(A)+SCA(D)	GCA(A)+SCA(AA)	GCA(A)+SCA(D+AA)
Pseudostem Height	Bunch architecture	2x-4x	0.912659	0.928831	0.843747	0.912567	0.822987
Pseudostem Girth	Bunch architecture	2x-4x	0.862813	0.887255	0.639814	0.848897	0.812282
Robustness Index	Bunch architecture	2x-4x	0.698976	0.724429	0.599183	0.687321	0.660733
Leaf Length	Bunch architecture	2x-4x	0.870387	0.881802	0.740476	0.870291	0.772427
Leaf Width	Bunch architecture	2x-4x	0.879075	0.882608	0.848863	0.885237	0.86629
Leaf Index	Fruit architecture	2x-4x	0.81197	0.826246	0.741519	0.829477	0.686793
Number of Leaves at Flowering	Fruit architecture	2x-4x	0.572745	0.61104	0.466533	0.544124	0.457407
Number of Leaves at Harvesting	Fruit architecture	2x-4x	0.639046	0.658046	0.379113	0.511282	0.35895
Peduncle Length	Fruit architecture	2x-4x	0.761902	0.750434	0.564221	0.711549	0.662155
Peduncle Diameter	Yield components	2x-4x	0.855829	0.866734	0.713263	0.843152	0.843021
Peduncle Index	Yield components	2x-4x	0.886681	0.893776	0.839362	0.876952	0.841794
Bunch Length	Yield components	2x-4x	0.846992	0.847763	0.670321	0.802982	0.791602
Bunch Compactness Index	Yield components	2x-4x	0.864063	0.866661	0.823527	0.8552	0.730308
Fruit Pedicel Length	Yield components	2x-4x	0.932077	0.926353	0.888528	0.928845	0.906177
Fruit Pedicel Diameter	Yield components	2x-4x	0.82085	0.800528	0.796396	0.846756	0.843553
Fruit Length	Plant architecture	2x-4x	0.817143	0.83202	0.802455	0.804867	0.735926
Fruit Grade	Plant architecture	2x-4x	0.774478	0.797134	0.790992	0.755081	0.758572
Number of Hands	Plant architecture	2x-4x	0.910006	0.913694	0.810641	0.892944	0.879043
Number of Fruits	Plant architecture	2x-4x	0.918809	0.921969	0.828164	0.921432	0.92747
Number of Fruits per Hand	Plant architecture	2x-4x	0.983304	0.981407	0.958009	0.98121	0.980026
Bunch Weight	Plant architecture	2x-4x	0.675675	0.718144	0.498001	0.628993	0.60742
Fruit Weight	Plant architecture	2x-4x	0.792387	0.821323	0.842689	0.794782	0.769137
Days to Fruit Maturity	Plant architecture	2x-4x	0.932094	0.934522	0.87659	0.922712	0.78894
Pseudostem Height	Bunch architecture	0-4x	0.734327	0.828692	0.700612	0.826898	0.671009
Pseudostem Girth	Bunch architecture	0-4x	0.685388	0.796461	0.51877	0.787066	0.720647
Robustness Index	Bunch architecture	0-4x	0.632191	0.705035	0.610361	0.703775	0.667606
Leaf Length	Bunch architecture	0-4x	0.700305	0.794662	0.584452	0.78806	0.61216
Leaf Width	Bunch architecture	0-4x	0.749332	0.808816	0.7491	0.806363	0.748955
Leaf Index	Fruit architecture	0-4x	0.543282	0.707229	0.660967	0.726749	0.567795
Number of Leaves at Flowering	Fruit architecture	0-4x	0.588411	0.572446	0.41794	0.547813	0.421917
Number of Leaves at Harvesting	Fruit architecture	0-4x	0.609095	0.62394	0.370743	0.519846	0.351705
Peduncle Length	Fruit architecture	0-4x	0.704033	0.700801	0.534928	0.704962	0.594039
Peduncle Diameter	Yield components	0-4x	0.751719	0.772194	0.585592	0.750326	0.740661
Peduncle Index	Yield components	0-4x	0.747999	0.779828	0.727129	0.770806	0.703819
Bunch Length	Yield components	0-4x	0.640213	0.750643	0.568245	0.729073	0.660102
Bunch Compactness Index	Yield components	0-4x	0.808812	0.815237	0.848951	0.823576	0.750015
Fruit Pedicel Length	Yield components	0-4x	0.847358	0.881381	0.799321	0.872746	0.79594
Fruit Pedicel Diameter	Yield components	0-4x	0.711589	0.841106	0.764422	0.857671	0.75445
Fruit Length	Plant architecture	0-4x	0.640701	0.703744	0.737227	0.707683	0.700866
Fruit Grade	Plant architecture	0-4x	0.625914	0.646319	0.721288	0.653434	0.673091
Number of Hands	Plant architecture	0-4x	0.778343	0.86879	0.733311	0.857627	0.819658
Number of Fruits	Plant architecture	0-4x	0.818352	0.895049	0.758983	0.904422	0.89345
Number of Fruits per Hand	Plant architecture	0-4x	0.911894	0.946	0.927958	0.945956	0.943255
Bunch Weight	Plant architecture	0-4x	0.287765	0.514623	0.362659	0.518282	0.507605
Fruit Weight	Plant architecture	0-4x	0.609707	0.693486	0.736842	0.688414	0.691121
Days to Fruit Maturity	Plant architecture	0-4x	0.344221	0.713947	0.62636	0.732783	0.479159
Pseudostem Height	Bunch architecture	2x-0	0.0748985	0.695689	0.579144	0.701101	0.562839
Pseudostem Girth	Bunch architecture	2x-0	0.175795	0.516247	0.240456	0.550673	0.378711
Robustness Index	Bunch architecture	2x-0	0.139747	0.0979406	0.27817	0.157953	0.276824
Leaf Length	Bunch architecture	2x-0	0.230633	0.509925	0.235082	0.525529	0.267561
Leaf Width	Bunch architecture	2x-0	0.0709381	0.256443	0.104192	0.307603	0.08343
Leaf Index	Fruit architecture	2x-0	0.331026	0.567823	0.517602	0.560714	0.435237
Number of Leaves at Flowering	Fruit architecture	2x-0	-0.0390891	0.0608559	0.128069	0.133176	0.115652
Number of Leaves at Harvesting	Fruit architecture	2x-0	-0.192985	-0.105043	0.247926	-0.0694006	0.195502
Peduncle Length	Fruit architecture	2x-0	0.0550186	0.309371	0.194665	0.295286	0.27972
Peduncle Diameter	Yield components	2x-0	0.315719	0.19232	-0.0229769	0.190477	0.151067
Peduncle Index	Yield components	2x-0	0.371379	0.503171	0.38867	0.479884	0.465998
Bunch Length	Yield components	2x-0	0.513754	0.425752	0.295373	0.40362	0.408198
Bunch Compactness Index	Yield components	2x-0	0.0211493	0.108976	0.359956	0.146872	0.155537
Fruit Pedicel Length	Yield components	2x-0	0.330465	0.59036	0.59283	0.625168	0.703496
Fruit Pedicel Diameter	Yield components	2x-0	0.20441	0.418275	0.373291	0.399432	0.359223
Fruit Length	Plant architecture	2x-0	0.0839912	0.641607	0.710527	0.657002	0.647318
Fruit Grade	Plant architecture	2x-0	0.186067	0.629254	0.685293	0.594222	0.667629
Number of Hands	Plant architecture	2x-0	0.513305	0.384128	0.368328	0.378304	0.379001
Number of Fruits	Plant architecture	2x-0	0.41425	0.38141	0.34691	0.376523	0.386578
Number of Fruits per Hand	Plant architecture	2x-0	0.0439071	0.565337	0.40334	0.562289	0.376724
Bunch Weight	Plant architecture	2x-0	0.45929	0.549628	0.305188	0.538598	0.471289
Fruit Weight	Plant architecture	2x-0	0.0843895	0.748622	0.84669	0.754236	0.785386
Days to Fruit Maturity	Plant architecture	2x-0	0.896744	0.906416	0.890656	0.899434	0.818525
Pseudostem Height	Bunch architecture	0-0	NA	0.561641	0.36273	0.571299	0.344647
Pseudostem Girth	Bunch architecture	0-0	NA	0.336559	0.00626235	0.355963	0.122473
Robustness Index	Bunch architecture	0-0	NA	0.0713955	0.339394	0.191469	0.333414
Leaf Length	Bunch architecture	0-0	NA	0.336888	0.0622704	0.319604	0.0466664
Leaf Width	Bunch architecture	0-0	NA	0.0857838	-0.0317615	0.119177	-0.0769542
Leaf Index	Fruit architecture	0-0	NA	0.451157	0.439884	0.452157	0.303814
Number of Leaves at Flowering	Fruit architecture	0-0	NA	-0.081835	-0.112853	-0.0200415	-0.00342316
Number of Leaves at Harvesting	Fruit architecture	0-0	NA	-0.06839	0.260569	-0.0128314	0.226819
Peduncle Length	Fruit architecture	0-0	NA	0.0974492	0.0606473	0.120394	0.0974693
Peduncle Diameter	Yield components	0-0	NA	-0.375464	-0.296208	-0.355995	-0.267962
Peduncle Index	Yield components	0-0	NA	0.183586	0.0962007	0.159078	0.132181
Bunch Length	Yield components	0-0	NA	0.146796	0.144318	0.165449	0.194669
Bunch Compactness Index	Yield components	0-0	NA	-0.0380964	0.279634	-0.0482574	-0.0981592
Fruit Pedicel Length	Yield components	0-0	NA	0.459768	0.344497	0.48788	0.506244
Fruit Pedicel Diameter	Yield components	0-0	NA	0.371701	0.198007	0.319834	0.156713
Fruit Length	Plant architecture	0-0	NA	0.51001	0.645238	0.520978	0.584079
Fruit Grade	Plant architecture	0-0	NA	0.424609	0.581481	0.379186	0.514558
Number of Hands	Plant architecture	0-0	NA	0.0444309	0.112648	0.0336482	0.0771231
Number of Fruits	Plant architecture	0-0	NA	0.117887	0.123254	0.116333	0.120801
Number of Fruits per Hand	Plant architecture	0-0	NA	0.463597	0.256567	0.458036	0.211969
Bunch Weight	Plant architecture	0-0	NA	0.275179	0.121506	0.311996	0.246653
Fruit Weight	Plant architecture	0-0	NA	0.639061	0.752544	0.652512	0.711456
Days to Fruit Maturity	Plant architecture	0-0	NA	0.612893	0.637258	0.637432	0.499629
